# Supplementary material for: Inferring a complete genotype-phenotype map from a small number of measured phenotypes
Source: PLoS Comput Biol. 2020 Sep 29;16(9):e1008243. doi: 10.1371/journal.pcbi.1008243 (PMC7546491; doi:10.1371/journal.pcbi.1008243)
Supplement: S1 File — (XLSX) [file pcbi.1008243.s008.xlsx]

## Sheet: file-s1
type:	whether phenotype was measured experimentally or predicted from the model
genotype:	amino acids at positions 74,75,76,220,271,326,356,371
phenotype:	phenotype. if predicted, phenotype is either 5 (below detection limit) or a quantitative value > 5
n_replicates:	number of experimental replicates
stdev:	standard deviation of experimental replicates (measured) or estimated quantitative error (19)
binary:	binary representation of the genotype, where 0 indicates state in 3d7 and 1 indicates state in Dd2
n_mutations:	number of mutations relative to 3d7
logistic:	whether phenotype is predicted to be above detection threshold (1) or below (0)
quantiative:	quantitative prediction of phenotype, regardless of classifier
	type	genotype	phenotype	n_replicates	stdev	binary	n_mutations	logistic	quantitative
0	measured	INTAESIR	9.7899	10	0.9723	10101100	4	na	na
1	measured	MNTAESIR	5.1533	11	1.1537	00101100	3	na	na
2	measured	MNTSQNTR	0.0001	4	0.7451	00110010	3	na	na
3	measured	MNTSQSIR	5.27	6	1.42	00110100	3	na	na
4	measured	MNTSENIR	2.2873	4	1.1312	00111000	3	na	na
5	measured	MNTSENII	1.1714	3	2.3992	00111001	4	na	na
6	measured	MNTSESIR	14.2018	8	1.4541	00111100	4	na	na
7	measured	MEKAQNIR	0.1978	4	0.3183	01000000	1	na	na
8	measured	MNTAQNIR	1.0752	7	0.5466	00100000	1	na	na
9	measured	MNTAQNII	1.028	4	0.7638	00100001	2	na	na
10	measured	MNTAQNTR	0.2031	6	0.4815	00100010	2	na	na
11	measured	MNTAQSIR	2.0044	7	0.5002	00100100	2	na	na
12	measured	MNTAENIR	0.7575	4	0.4911	00101000	2	na	na
13	measured	MNTSQNIR	0.3334	6	0.4168	00110000	2	na	na
14	measured	METAQNIR	18.5346	9	1.7976	01100000	2	na	na
15	measured	INTAQNIR	1.4309	6	0.6083	10100000	2	na	na
16	measured	METAQNII	19.0246	6	1.6689	01100001	3	na	na
17	measured	METAQNTR	13.3288	5	1.5035	01100010	3	na	na
18	measured	METAQSIR	20.0537	5	2.4537	01100100	3	na	na
19	measured	METAENIR	54.5989	6	2.1679	01101000	3	na	na
20	measured	METSQNIR	58.9886	9	3.921	01110000	3	na	na
21	measured	IETAQNIR	19.65	10	1.31	11100000	3	na	na
22	measured	METAQNTI	19.16	9	1.55	01100011	4	na	na
23	measured	METAESIR	45.73	6	1.91	01101100	4	na	na
24	measured	METAENII	43.3364	7	5.5434	01101001	4	na	na
25	measured	IETAENIR	27.1607	10	3.232	11101000	4	na	na
26	measured	METSQNII	54.7493	7	7.354	01110001	4	na	na
27	measured	METSQNTR	24.8964	8	2.6423	01110010	4	na	na
28	measured	METSQSIR	22.7098	4	1.9676	01110100	4	na	na
29	measured	METSENIR	96.7212	15	4.2632	01111000	4	na	na
30	measured	METSENTR	97.7197	8	2.3953	01111010	5	na	na
31	measured	METSESIR	0.7882	4	0.4963	01111100	5	na	na
32	measured	IETSESIR	103.804	10	6.381	11111100	6	na	na
33	measured	IETSENIR	65.7012	4	4.8284	11111000	5	na	na
34	measured	IETSQNII	44.3753	3	3.2454	11110001	5	na	na
35	measured	IETAENII	39.7252	3	3.5641	11101001	5	na	na
36	measured	INTSENII	1.2044	3	1.0433	10111001	5	na	na
37	measured	METSENII	53.5814	4	3.5506	01111001	5	na	na
38	measured	IETSENII	103.029	12	1.273	11111001	6	na	na
39	measured	METSENTI	86.6901	4	1.4622	01111011	6	na	na
40	measured	METSESTR	80.3065	4	3.4737	01111110	6	na	na
41	measured	IETSENTR	97.5261	6	2.0659	11111010	6	na	na
42	measured	IETSESTR	86.1446	8	6.7343	11111110	7	na	na
43	measured	IETSESII	125.27	24	4.43	11111101	7	na	na
44	measured	IETSENTI	78.5712	7	3.7747	11111011	7	na	na
45	measured	IETSQSTI	123.618	7	3.6385	11110111	7	na	na
46	measured	IETAESTI	45.5143	6	3.7915	11101111	7	na	na
47	measured	IEKSESTI	0.77	10	0.28	11011111	7	na	na
48	measured	INTSESTI	19.5703	9	2.2731	10111111	7	na	na
49	measured	METSESTI	82.2169	9	4.0135	01111111	7	na	na
50	measured	MNKAQNIR	0.0159	107	0.08	00000000	0	na	na
51	measured	IETSESTI	100	114	0	11111111	8	na	na
52	measured	INKAENTR	-0.03	5	1.86	10001010	3	na	na
53	measured	MNTAQSTR	6.43	6	2.48	00100110	3	na	na
54	measured	MNTSQSTI	0.85	4	1.66	00110111	5	na	na
55	measured	METAESTR	42.53	5	5.1	01101110	5	na	na
56	measured	MNTSENTR	0.45	4	0.59	00111010	4	na	na
57	measured	MNTAENTR	1.16	4	1.17	00101010	3	na	na
58	measured	MEKSENTR	0.72	4	0.42	01011010	4	na	na
59	measured	IETAQNTR	14.99	5	5.76	11100010	4	na	na
60	measured	IETAESII	51.78	4	5.58	11101101	6	na	na
61	measured	METAENTI	42.75	4	9.76	01101011	5	na	na
62	measured	INKAQNIR	0.71	4	0.94	10000000	1	na	na
63	measured	MNKSQNIR	0.91	3	1.69	00010000	1	na	na
64	measured	MNKAENIR	1.03	4	1.86	00001000	1	na	na
65	measured	MNKAQSIR	1.49	4	2.26	00000100	1	na	na
66	measured	MNKAQNTR	0.15	5	0.46	00000010	1	na	na
67	measured	MNKAQNII	-0.09	5	0.54	00000001	1	na	na
68	measured	INTSQSII	3.04	10	0.86	10110101	5	na	na
69	measured	METSESII	129.24	10	6.39	01111101	6	na	na
70	measured	IETAQNII	2.23	9	1.73	11100001	4	na	na
71	measured	IEKSESII	-0.14	14	0.31	11011101	6	na	na
72	measured	INTSESII	44.05	3	3.25	10111101	6	na	na
73	measured	IETSQSIR	61.7	3	4.47	11110100	5	na	na
74	measured	IETSQNIR	64.88	3	0.61	11110000	4	na	na
75	measured	METSQSTI	86.22	3	2.47	01110111	6	na	na
76	predicted	INKSQNTI	5	na	19	10010011	na	0	6.19091
77	predicted	IEKAENTR	5	na	19	11001010	na	0	14.9614
78	predicted	INTAESTI	15.9182	na	19	10101111	na	1	15.9182
79	predicted	IETAESIR	42.1399	na	19	11101100	na	1	42.1399
80	predicted	IETAQSTI	35.9456	na	19	11100111	na	1	35.9456
81	predicted	INKAQNTR	5	na	19	10000010	na	0	11.8025
82	predicted	MEKSENIR	5	na	19	01011000	na	0	31.0784
83	predicted	INKSQNIR	5	na	19	10010000	na	0	4.82696
84	predicted	INTAQNTR	5	na	19	10100010	na	0	4.82005
85	predicted	INKAESII	5	na	19	10001101	na	0	4.86047
86	predicted	METAESII	43.736	na	19	01101101	na	1	43.736
87	predicted	MNKAQSTI	5	na	19	00000111	na	0	7.65622
88	predicted	METSQNTI	56.7486	na	19	01110011	na	1	56.7486
89	predicted	IETSQNTI	65.9789	na	19	11110011	na	1	65.9789
90	predicted	INKAESTI	5	na	19	10001111	na	0	5.33713
91	predicted	MEKAENTR	5	na	19	01001010	na	0	11.4262
92	predicted	MNTAQSII	5	na	19	00100101	na	0	4.98806
93	predicted	MNTSQSII	5	na	19	00110101	na	0	16.939
94	predicted	INTAENTI	5	na	19	10101011	na	0	11.0819
95	predicted	INTSQSIR	16.0556	na	19	10110100	na	1	16.0556
96	predicted	INKSESTI	5	na	19	10011111	na	0	19.1837
97	predicted	IEKAQNTI	5	na	19	11000011	na	0	9.39172
98	predicted	MNKSQNTI	5	na	19	00010011	na	0	5.12933
99	predicted	MNKSENTI	5	na	19	00011011	na	0	10.3267
100	predicted	INKSENIR	5	na	19	10011000	na	0	7.71319
101	predicted	IEKAENTI	5	na	19	11001011	na	0	20.25
102	predicted	INKSQSIR	5	na	19	10010100	na	0	5.36716
103	predicted	MEKSQSTR	5	na	19	01010110	na	0	26.7202
104	predicted	MNKSQSTR	5	na	19	00010110	na	0	5.2318
105	predicted	IEKAENIR	5	na	19	11001000	na	0	11.9391
106	predicted	IEKAQSTR	5	na	19	11000110	na	0	9.7644
107	predicted	INKSQSTI	5	na	19	10010111	na	0	8.81992
108	predicted	MEKAESII	5	na	19	01001101	na	0	17.971
109	predicted	INTAQSII	5	na	19	10100101	na	0	5.87035
110	predicted	MNKSESII	5	na	19	00011101	na	0	11.8917
111	predicted	MNTAESTI	12.2026	na	19	00101111	na	1	12.2026
112	predicted	IEKAESTI	5	na	19	11001111	na	0	27.4499
113	predicted	MNTSQSTR	15.4089	na	19	00110110	na	1	15.4089
114	predicted	INTAQSIR	4.8985	na	19	10100100	na	1	4.8985
115	predicted	INTSQNII	5	na	19	10110001	na	0	15.4902
116	predicted	MNKSQSIR	5	na	19	00010100	na	0	4.83499
117	predicted	IEKSESTR	5	na	19	11011110	na	0	55.0018
118	predicted	MNKAESIR	5	na	19	00001100	na	0	6.15178
119	predicted	IEKAESII	5	na	19	11001101	na	0	22.8036
120	predicted	MNTAENTI	5	na	19	00101011	na	0	8.3848
121	predicted	MEKSQNIR	5	na	19	01010000	na	0	15.9382
122	predicted	MNKSQSTI	5	na	19	00010111	na	0	6.73994
123	predicted	IEKSENTR	5	na	19	11011010	na	0	43.9443
124	predicted	MNKAENTR	5	na	19	00001010	na	0	6.97122
125	predicted	IEKAQNTR	5	na	19	11000010	na	0	6.76468
126	predicted	INTSENIR	5	na	19	10111000	na	0	23.421
127	predicted	INKSENII	5	na	19	10011001	na	0	10.7958
128	predicted	MEKAESIR	5	na	19	01001100	na	0	13.131
129	predicted	INKAQSTR	5	na	19	10000110	na	0	8.1084
130	predicted	MEKSQSTI	5	na	19	01010111	na	0	34.2322
131	predicted	MEKAQSTR	5	na	19	01000110	na	0	7.40973
132	predicted	IEKAENII	5	na	19	11001001	na	0	16.4599
133	predicted	MEKAESTI	5	na	19	01001111	na	0	21.9829
134	predicted	MNTAESII	9.66305	na	19	00101101	na	1	9.66305
135	predicted	IETAESTR	48.7156	na	19	11101110	na	1	48.7156
136	predicted	INKSESTR	5	na	19	10011110	na	0	14.1005
137	predicted	INTSESIR	31.2587	na	19	10111100	na	1	31.2587
138	predicted	MEKAENII	5	na	19	01001001	na	0	12.6456
139	predicted	IEKSQSTR	5	na	19	11010110	na	0	32.8468
140	predicted	IEKAESIR	5	na	19	11001100	na	0	17.0501
141	predicted	MNKAQSII	5	na	19	00000101	na	0	9.66238
142	predicted	MNTAESTR	8.71475	na	19	00101110	na	1	8.71475
143	predicted	IETAQSIR	23.4748	na	19	11100100	na	1	23.4748
144	predicted	INTAQNTI	5	na	19	10100011	na	0	5.32706
145	predicted	MNTSESTR	30.2616	na	19	00111110	na	1	30.2616
146	predicted	MEKSQSII	5	na	19	01010101	na	0	28.8979
147	predicted	INTSQNIR	5	na	19	10110000	na	0	11.1853
148	predicted	IETSQSII	70.9658	na	19	11110101	na	1	70.9658
149	predicted	INTSQNTR	5	na	19	10110010	na	0	14.0577
150	predicted	MNTAQSTI	5	na	19	00100111	na	0	5.67919
151	predicted	MEKAQNTR	5	na	19	01000010	na	0	5.42841
152	predicted	INTSENTI	5	na	19	10111011	na	0	35.8761
153	predicted	INKSQNII	5	na	19	10010001	na	0	5.24796
154	predicted	MNTSESTI	38.3152	na	19	00111111	na	1	38.3152
155	predicted	MEKSQSIR	5	na	19	01010100	na	0	22.1538
156	predicted	INKAENIR	5	na	19	10001000	na	0	6.69359
157	predicted	INTSENTR	5	na	19	10111010	na	0	28.1418
158	predicted	MNKSQNTR	5	na	19	00010010	na	0	4.8539
159	predicted	INKAQNII	5	na	19	10000001	na	0	10.6535
160	predicted	IETAQSTR	28.202	na	19	11100110	na	1	28.202
161	predicted	IETAQSII	30.4505	na	19	11100101	na	1	30.4505
162	predicted	IEKSENIR	5	na	19	11011000	na	0	37.7512
163	predicted	INKSENTR	5	na	19	10011010	na	0	9.73672
164	predicted	INKAESIR	5	na	19	10001100	na	0	5.11087
165	predicted	MNTAQNTI	5	na	19	00100011	na	0	4.8288
166	predicted	IETSQSTR	67.3224	na	19	11110110	na	1	67.3224
167	predicted	INKSQSII	5	na	19	10010101	na	0	7.02087
168	predicted	MNKSESTR	5	na	19	00011110	na	0	10.7351
169	predicted	MNKSENTR	5	na	19	00011010	na	0	7.38971
170	predicted	INKSQNTR	5	na	19	10010010	na	0	5.00204
171	predicted	MEKSENII	5	na	19	01011001	na	0	39.2515
172	predicted	MNKSQNII	5	na	19	00010001	na	0	4.82075
173	predicted	INTAQSTI	7.19585	na	19	10100111	na	1	7.19585
174	predicted	IEKSQSII	5	na	19	11010101	na	0	35.3036
175	predicted	MNTSQNII	5	na	19	00110001	na	0	11.8543
176	predicted	INKSQSTR	5	na	19	10010110	na	0	6.39834
177	predicted	INTSQSTI	26.0895	na	19	10110111	na	1	26.0895
178	predicted	INKAESTR	5	na	19	10001110	na	0	4.81967
179	predicted	MEKSESTR	5	na	19	01011110	na	0	46.6763
180	predicted	MNKAESTI	5	na	19	00001111	na	0	4.83023
181	predicted	IEKAQSIR	5	na	19	11000100	na	0	7.73443
182	predicted	INKAQSTI	5	na	19	10000111	na	0	5.96425
183	predicted	INKAENTI	5	na	19	10001011	na	0	4.83103
184	predicted	IEKSQNTI	5	na	19	11010011	na	0	31.9495
185	predicted	INTAENTR	5	na	19	10101010	na	0	7.91331
186	predicted	MEKSQNII	5	na	19	01010001	na	0	21.4496
187	predicted	MEKAENTI	5	na	19	01001011	na	0	15.8015
188	predicted	INTAESII	12.7442	na	19	10101101	na	1	12.7442
189	predicted	INKAQSII	5	na	19	10000101	na	0	7.33604
190	predicted	IEKSENTI	5	na	19	11011011	na	0	53.7987
191	predicted	IETAQNTI	27.383	na	19	11100011	na	1	27.383
192	predicted	IEKAQSTI	5	na	19	11000111	na	0	13.6242
193	predicted	MEKSENTI	5	na	19	01011011	na	0	45.5782
194	predicted	MNKAQNTI	5	na	19	00000011	na	0	11.136
195	predicted	INTAESTR	11.5168	na	19	10101110	na	1	11.5168
196	predicted	INKAENII	5	na	19	10001001	na	0	5.21047
197	predicted	INTSQNTI	5	na	19	10110011	na	0	19.1304
198	predicted	MNKAQSTR	5	na	19	00000110	na	0	10.7138
199	predicted	MEKSQNTI	5	na	19	01010011	na	0	25.9278
200	predicted	IEKAQSII	5	na	19	11000101	na	0	10.8263
201	predicted	IEKSENII	5	na	19	11011001	na	0	46.8377
202	predicted	METAESTI	50.4452	na	19	01101111	na	1	50.4452
203	predicted	INKSESII	5	na	19	10011101	na	0	15.5362
204	predicted	IEKSQSIR	5	na	19	11010100	na	0	27.646
205	predicted	IEKAQNII	5	na	19	11000001	na	0	7.44998
206	predicted	IETAENTI	47.5908	na	19	11101011	na	1	47.5908
207	predicted	INKSENTI	5	na	19	10011011	na	0	13.5872
208	predicted	INKAQSIR	5	na	19	10000100	na	0	10.2481
209	predicted	MNKAESTR	5	na	19	00001110	na	0	5.22621
210	predicted	MNTAENII	5	na	19	00101001	na	0	6.70131
211	predicted	MNKAENTI	5	na	19	00001011	na	0	5.34253
212	predicted	MEKSESII	5	na	19	01011101	na	0	49.6672
213	predicted	MNKSESTI	5	na	19	00011111	na	0	14.9048
214	predicted	MEKAQSTI	5	na	19	01000111	na	0	10.356
215	predicted	MEKSESTI	5	na	19	01011111	na	0	56.85
216	predicted	METAQSTI	29.4689	na	19	01100111	na	1	29.4689
217	predicted	MNKSENIR	5	na	19	00011000	na	0	6.00054
218	predicted	MNKAENII	5	na	19	00001001	na	0	6.35633
219	predicted	MNKSENII	5	na	19	00011001	na	0	8.16972
220	predicted	MEKAQSIR	5	na	19	01000100	na	0	6.01413
221	predicted	MNTSENTI	5	na	19	00111011	na	0	29.407
222	predicted	IEKSQNIR	5	na	19	11010000	na	0	20.412
223	predicted	IEKSQNTR	5	na	19	11010010	na	0	24.7567
224	predicted	INTAENIR	5	na	19	10101000	na	0	6.36333
225	predicted	METSQSII	61.3515	na	19	01110101	na	1	61.3515
226	predicted	METSQSTR	57.9872	na	19	01110110	na	1	57.9872
227	predicted	INTSESTR	36.8357	na	19	10111110	na	1	36.8357
228	predicted	INTAQSTR	5.45614	na	19	10100110	na	1	5.45614
229	predicted	MEKSQNTR	5	na	19	01010010	na	0	19.6485
230	predicted	MEKSESIR	5	na	19	01011100	na	0	40.2615
231	predicted	INKAQNTI	5	na	19	10000011	na	0	8.4256
232	predicted	IEKSQSTI	5	na	19	11010111	na	0	41.2723
233	predicted	METAQSTR	22.6387	na	19	01100110	na	1	22.6387
234	predicted	MNKSESIR	5	na	19	00011100	na	0	8.48979
235	predicted	MNKAESII	5	na	19	00001101	na	0	4.98793
236	predicted	IETAENTR	38.4183	na	19	11101010	na	1	38.4183
237	predicted	INTAENII	5	na	19	10101001	na	0	8.76407
238	predicted	MNTSQNTI	5	na	19	00110011	na	0	14.8602
239	predicted	MEKAENIR	5	na	19	01001000	na	0	9.0383
240	predicted	INTAQNII	5	na	19	10100001	na	0	4.85765
241	predicted	MEKAQSII	5	na	19	01000101	na	0	8.19257
242	predicted	IEKSESIR	5	na	19	11011100	na	0	47.9526
243	predicted	METAQSII	24.6081	na	19	01100101	na	1	24.6081
244	predicted	IEKAQNIR	5	na	19	11000000	na	0	5.59082
245	predicted	MNKSQSII	5	na	19	00010101	na	0	5.57526
246	predicted	IEKSQNII	5	na	19	11010001	na	0	26.8369
247	predicted	INTSQSTR	19.7841	na	19	10110110	na	1	19.7841
248	predicted	METAENTR	31.6745	na	19	01101010	na	1	31.6745
249	predicted	MEKAQNTI	5	na	19	01000011	na	0	7.14201
250	predicted	MNTSESII	32.6048	na	19	00111101	na	1	32.6048
251	predicted	IETSQNTR	54.9022	na	19	11110010	na	1	54.9022
252	predicted	MEKAQNII	5	na	19	01000001	na	0	5.83464
253	predicted	IEKAESTR	5	na	19	11001110	na	0	20.9286
254	predicted	INKSESIR	5	na	19	10011100	na	0	11.2208
255	predicted	MEKAESTR	5	na	19	01001110	na	0	16.375
