# Supplementary material for: Inferring a complete genotype-phenotype map from a small number of measured phenotypes
Source: PLoS Comput Biol. 2020 Sep 29;16(9):e1008243. doi: 10.1371/journal.pcbi.1008243 (PMC7546491; doi:10.1371/journal.pcbi.1008243)
Supplement: S2 File — (XLSX) [file pcbi.1008243.s009.xlsx]

## Sheet: file-s2
# p1 and p2 are estimates of probability from two independent samplings of uncertainty
rank	traj	p1	p2
1	N326S->Q271E->I356T->A220S->M74I->R371I	0.0494121	0.0485488
2	I356T->N326S->Q271E->A220S->M74I->R371I	0.0419082	0.0415002
3	I356T->A220S->N326S->Q271E->M74I->R371I	0.0413774	0.0409288
4	I356T->N326S->A220S->Q271E->M74I->R371I	0.04034	0.0407785
5	I356T->Q271E->N326S->A220S->M74I->R371I	0.0333367	0.0312255
6	N326S->Q271E->I356T->A220S->R371I->M74I	0.0265612	0.0269822
7	I356T->R371I->Q271E->N326S->A220S->M74I	0.02602	0.0264508
8	N326S->I356T->A220S->Q271E->M74I->R371I	0.023899	0.0240253
9	I356T->R371I->Q271E->M74I->A220S->N326S	0.0233066	0.0229515
10	I356T->N326S->Q271E->A220S->R371I->M74I	0.0223079	0.0222069
11	N326S->Q271E->M74I->I356T->A220S->R371I	0.0204038	0.0202126
12	I356T->A220S->N326S->Q271E->R371I->M74I	0.020394	0.0198772
13	I356T->N326S->A220S->Q271E->R371I->M74I	0.0201646	0.0213867
14	N326S->I356T->Q271E->A220S->M74I->R371I	0.0183663	0.0180899
15	I356T->R371I->M74I->Q271E->A220S->N326S	0.0177931	0.0175083
16	I356T->Q271E->N326S->A220S->R371I->M74I	0.0173539	0.0164662
17	N326S->Q271E->R371I->I356T->A220S->M74I	0.0158184	0.0166158
18	R371I->Q271E->I356T->N326S->A220S->M74I	0.0156384	0.0155581
19	I356T->N326S->Q271E->R371I->A220S->M74I	0.0144841	0.0154244
20	I356T->N326S->Q271E->M74I->A220S->R371I	0.0141513	0.0140787
21	R371I->Q271E->A220S->I356T->N326S->M74I	0.0139985	0.0138803
22	N326S->Q271E->I356T->R371I->A220S->M74I	0.0138312	0.015163
23	R371I->Q271E->I356T->M74I->A220S->N326S	0.0137291	0.0127661
24	R371I->A220S->I356T->Q271E->N326S->M74I	0.0136628	0.0132725
25	N326S->A220S->I356T->Q271E->M74I->R371I	0.0134	0.0132475
26	I356T->R371I->N326S->Q271E->A220S->M74I	0.013077	0.0137576
27	N326S->Q271E->I356T->M74I->A220S->R371I	0.0129182	0.0128404
28	M74I->Q271E->R371I->I356T->A220S->N326S	0.0128601	0.0122927
29	N326S->I356T->A220S->Q271E->R371I->M74I	0.0119376	0.0126688
30	I356T->Q271E->N326S->M74I->A220S->R371I	0.010207	0.0103442
31	I356T->M74I->N326S->Q271E->A220S->R371I	0.00994565	0.0100403
32	N326S->I356T->Q271E->A220S->R371I->M74I	0.00992945	0.00954464
33	I356T->Q271E->N326S->R371I->A220S->M74I	0.00985004	0.0108293
34	R371I->Q271E->I356T->A220S->N326S->M74I	0.00981134	0.00876027
35	I356T->R371I->Q271E->A220S->N326S->M74I	0.00979486	0.0098462
36	I356T->R371I->M74I->A220S->Q271E->N326S	0.00927504	0.00961753
37	I356T->M74I->R371I->Q271E->A220S->N326S	0.00868851	0.0085633
38	I356T->Q271E->R371I->N326S->A220S->M74I	0.0084207	0.00839618
39	I356T->Q271E->R371I->M74I->A220S->N326S	0.0080806	0.0076373
40	I356T->N326S->M74I->Q271E->A220S->R371I	0.00790426	0.00750071
41	I356T->M74I->Q271E->N326S->A220S->R371I	0.00709551	0.00707739
42	R371I->Q271E->N326S->I356T->A220S->M74I	0.00682914	0.00740257
43	M74I->Q271E->I356T->N326S->A220S->R371I	0.00681395	0.00662623
44	M74I->Q271E->N326S->I356T->A220S->R371I	0.00647602	0.00654682
45	N326S->A220S->I356T->Q271E->R371I->M74I	0.00643873	0.00662729
46	N326S->I356T->Q271E->R371I->A220S->M74I	0.00640854	0.00676588
47	I356T->R371I->A220S->Q271E->N326S->M74I	0.006378	0.00646508
48	I356T->M74I->Q271E->R371I->A220S->N326S	0.00611463	0.00597653
49	I356T->M74I->N326S->A220S->Q271E->R371I	0.00606793	0.00584797
50	N326S->I356T->Q271E->M74I->A220S->R371I	0.00594132	0.00618038
51	I356T->N326S->M74I->A220S->Q271E->R371I	0.00582696	0.00577111
52	M74I->Q271E->I356T->R371I->A220S->N326S	0.00563698	0.00543671
53	I356T->N326S->R371I->Q271E->A220S->M74I	0.00550625	0.00604599
54	I356T->Q271E->M74I->N326S->A220S->R371I	0.00540468	0.00495081
55	I356T->A220S->R371I->Q271E->N326S->M74I	0.00535874	0.00540008
56	N326S->M74I->A220S->I356T->Q271E->R371I	0.00535871	0.00621675
57	I356T->A220S->M74I->N326S->Q271E->R371I	0.00489551	0.00489951
58	I356T->Q271E->R371I->A220S->N326S->M74I	0.00483751	0.00428992
59	R371I->Q271E->M74I->I356T->A220S->N326S	0.00481058	0.00491327
60	M74I->N326S->A220S->I356T->Q271E->R371I	0.00471524	0.00555484
61	I356T->Q271E->M74I->R371I->A220S->N326S	0.00433587	0.00449415
62	I356T->M74I->R371I->A220S->Q271E->N326S	0.00431788	0.00435015
63	R371I->A220S->Q271E->I356T->N326S->M74I	0.00419848	0.00421805
64	I356T->A220S->N326S->M74I->Q271E->R371I	0.00407816	0.0037743
65	I356T->N326S->A220S->M74I->Q271E->R371I	0.00404766	0.00376354
66	N326S->M74I->I356T->Q271E->A220S->R371I	0.00403453	0.00413231
67	M74I->A220S->Q271E->I356T->N326S->R371I	0.00396693	0.00332955
68	N326S->R371I->I356T->Q271E->A220S->M74I	0.00385851	0.00363088
69	N326S->M74I->Q271E->I356T->A220S->R371I	0.00370274	0.00352398
70	I356T->R371I->A220S->M74I->Q271E->N326S	0.00352495	0.00333613
71	M74I->N326S->I356T->Q271E->A220S->R371I	0.00349996	0.00357872
72	M74I->A220S->N326S->I356T->Q271E->R371I	0.00348392	0.00362881
73	N326S->I356T->M74I->Q271E->A220S->R371I	0.00342769	0.00332346
74	M74I->A220S->I356T->Q271E->N326S->R371I	0.00331921	0.00322584
75	R371I->N326S->I356T->Q271E->A220S->M74I	0.0032908	0.00311572
76	M74I->N326S->Q271E->I356T->A220S->R371I	0.00328198	0.00303875
77	N326S->R371I->Q271E->I356T->A220S->M74I	0.00326713	0.00355687
78	N326S->M74I->I356T->A220S->Q271E->R371I	0.00325636	0.00313107
79	I356T->A220S->M74I->R371I->Q271E->N326S	0.00309921	0.00302938
80	I356T->M74I->A220S->N326S->Q271E->R371I	0.00307484	0.00327765
81	M74I->A220S->I356T->N326S->Q271E->R371I	0.00303722	0.00310162
82	R371I->A220S->I356T->M74I->Q271E->N326S	0.00289184	0.00243822
83	N326S->I356T->M74I->A220S->Q271E->R371I	0.00286324	0.00288018
84	R371I->N326S->Q271E->I356T->A220S->M74I	0.00285159	0.00301669
85	M74I->N326S->I356T->A220S->Q271E->R371I	0.00279166	0.00272462
86	N326S->I356T->R371I->Q271E->A220S->M74I	0.0026255	0.00291247
87	I356T->A220S->R371I->M74I->Q271E->N326S	0.00248876	0.00247688
88	R371I->I356T->Q271E->N326S->A220S->M74I	0.00239292	0.0026629
89	N326S->I356T->A220S->M74I->Q271E->R371I	0.002301	0.00220156
90	R371I->I356T->Q271E->M74I->A220S->N326S	0.00226715	0.00223177
91	I356T->M74I->A220S->R371I->Q271E->N326S	0.00209175	0.00221266
92	N326S->A220S->M74I->I356T->Q271E->R371I	0.00189311	0.00179807
93	R371I->Q271E->A220S->I356T->M74I->N326S	0.00178917	0.00195416
94	R371I->I356T->M74I->Q271E->A220S->N326S	0.00169998	0.0016419
95	R371I->A220S->I356T->Q271E->M74I->N326S	0.00159519	0.00186447
96	I356T->A220S->M74I->Q271E->N326S->R371I	0.00156817	0.00122689
97	I356T->Q271E->A220S->M74I->N326S->R371I	0.00151687	0.00128505
98	R371I->A220S->I356T->N326S->Q271E->M74I	0.00143163	0.00174075
99	I356T->R371I->Q271E->A220S->M74I->N326S	0.00141419	0.00170851
100	N326S->A220S->I356T->M74I->Q271E->R371I	0.00131551	0.00138826
101	M74I->I356T->N326S->Q271E->A220S->R371I	0.0012683	0.00132163
102	R371I->Q271E->I356T->A220S->M74I->N326S	0.00125898	0.0015543
103	R371I->A220S->N326S->I356T->Q271E->M74I	0.00115627	0.00116884
104	I356T->N326S->A220S->R371I->Q271E->M74I	0.00113906	0.00111129
105	R371I->I356T->N326S->Q271E->A220S->M74I	0.00113728	0.00137263
106	M74I->Q271E->A220S->I356T->N326S->R371I	0.00113693	0.000915
107	M74I->I356T->R371I->Q271E->A220S->N326S	0.0010902	0.00115496
108	I356T->M74I->A220S->Q271E->N326S->R371I	0.000976313	0.000883044
109	R371I->I356T->Q271E->A220S->N326S->M74I	0.000961652	0.00090074
110	M74I->Q271E->I356T->A220S->N326S->R371I	0.000910566	0.000802404
111	Q271E->A220S->I356T->M74I->N326S->R371I	0.0009057	0.000906077
112	I356T->R371I->A220S->Q271E->M74I->N326S	0.000886795	0.000956411
113	M74I->I356T->Q271E->N326S->A220S->R371I	0.000884912	0.00106678
114	M74I->A220S->I356T->R371I->Q271E->N326S	0.000875792	0.000927496
115	R371I->I356T->M74I->A220S->Q271E->N326S	0.000866842	0.00101413
116	M74I->I356T->Q271E->R371I->A220S->N326S	0.000850203	0.000847002
117	I356T->Q271E->M74I->A220S->N326S->R371I	0.000848033	0.000794692
118	I356T->A220S->N326S->R371I->Q271E->M74I	0.000841166	0.000808836
119	I356T->M74I->Q271E->A220S->N326S->R371I	0.000819976	0.000570528
120	I356T->A220S->Q271E->M74I->N326S->R371I	0.000793331	0.000846281
121	I356T->A220S->R371I->Q271E->M74I->N326S	0.000751278	0.000814029
122	A220S->Q271E->I356T->M74I->N326S->R371I	0.000739851	0.000772492
123	I356T->R371I->A220S->N326S->Q271E->M74I	0.000730164	0.000859336
124	M74I->I356T->N326S->A220S->Q271E->R371I	0.000729659	0.000701597
125	N326S->I356T->A220S->R371I->Q271E->M74I	0.000717578	0.000654512
126	I356T->R371I->N326S->A220S->Q271E->M74I	0.000686963	0.00076603
127	A220S->M74I->Q271E->I356T->N326S->R371I	0.000655958	0.00054056
128	I356T->A220S->R371I->N326S->Q271E->M74I	0.000653041	0.000707399
129	N326S->Q271E->M74I->A220S->I356T->R371I	0.000639924	0.000688235
130	A220S->R371I->I356T->Q271E->N326S->M74I	0.000627462	0.000568383
131	R371I->A220S->Q271E->I356T->M74I->N326S	0.000621079	0.000489513
132	R371I->I356T->A220S->Q271E->N326S->M74I	0.000608393	0.000624013
133	I356T->N326S->R371I->A220S->Q271E->M74I	0.000574329	0.000778613
134	A220S->M74I->N326S->I356T->Q271E->R371I	0.000563295	0.00057636
135	I356T->Q271E->R371I->A220S->M74I->N326S	0.000543593	0.000692186
136	A220S->M74I->I356T->Q271E->N326S->R371I	0.000505071	0.000552246
137	A220S->M74I->I356T->N326S->Q271E->R371I	0.000494425	0.000518278
138	M74I->I356T->A220S->N326S->Q271E->R371I	0.000468856	0.000548064
139	N326S->R371I->A220S->I356T->Q271E->M74I	0.000457632	0.000541568
140	R371I->A220S->M74I->I356T->Q271E->N326S	0.000456038	0.000569087
141	M74I->I356T->R371I->A220S->Q271E->N326S	0.000451421	0.000612439
142	I356T->R371I->M74I->Q271E->N326S->A220S	0.000450967	0.000447575
143	N326S->R371I->I356T->A220S->Q271E->M74I	0.0004037	0.000475896
144	R371I->N326S->A220S->I356T->Q271E->M74I	0.000378534	0.000442306
145	R371I->I356T->A220S->M74I->Q271E->N326S	0.000376694	0.000341487
146	I356T->M74I->N326S->Q271E->R371I->A220S	0.000366044	0.000188964
147	N326S->I356T->R371I->A220S->Q271E->M74I	0.000353919	0.000412762
148	R371I->N326S->I356T->A220S->Q271E->M74I	0.00034861	0.000391256
149	I356T->R371I->N326S->Q271E->M74I->A220S	0.000326128	0.000272852
150	I356T->R371I->M74I->N326S->Q271E->A220S	0.000321374	0.000168008
151	M74I->I356T->A220S->R371I->Q271E->N326S	0.000314769	0.000328869
152	M74I->A220S->Q271E->N326S->I356T->R371I	0.00029762	0.000430883
153	I356T->R371I->Q271E->N326S->M74I->A220S	0.000271885	0.000230993
154	N326S->A220S->I356T->R371I->Q271E->M74I	0.000259192	0.000247134
155	I356T->R371I->Q271E->M74I->N326S->A220S	0.00024873	0.000298194
156	N326S->M74I->A220S->Q271E->I356T->R371I	0.000242998	0.000253485
157	M74I->A220S->N326S->Q271E->I356T->R371I	0.00024158	0.000390176
158	M74I->Q271E->R371I->N326S->I356T->A220S	0.000224449	8.87834e-05
159	M74I->N326S->A220S->Q271E->I356T->R371I	0.000203271	0.000218313
160	N326S->R371I->M74I->Q271E->I356T->A220S	0.000198724	3.16213e-05
161	I356T->M74I->R371I->Q271E->N326S->A220S	0.000189999	0.000247149
162	I356T->R371I->N326S->M74I->Q271E->A220S	0.000157294	0.000178739
163	A220S->M74I->I356T->R371I->Q271E->N326S	0.000153246	0.000161609
164	M74I->Q271E->R371I->I356T->N326S->A220S	0.000149623	0.000139602
165	N326S->M74I->Q271E->A220S->I356T->R371I	0.000148897	0.000120689
166	M74I->I356T->A220S->Q271E->N326S->R371I	0.000144334	0.000170176
167	M74I->I356T->Q271E->A220S->N326S->R371I	0.000139337	7.7848e-05
168	M74I->Q271E->N326S->R371I->I356T->A220S	0.000137501	2.37452e-05
169	M74I->N326S->Q271E->A220S->I356T->R371I	0.000130728	0.000112912
170	N326S->A220S->R371I->I356T->Q271E->M74I	0.000125492	0.0001257
171	R371I->I356T->Q271E->A220S->M74I->N326S	0.000124778	0.000185552
172	I356T->M74I->N326S->R371I->Q271E->A220S	0.000115542	0.000287383
173	I356T->M74I->R371I->N326S->Q271E->A220S	0.000103701	9.76367e-05
174	M74I->Q271E->A220S->N326S->I356T->R371I	9.78191e-05	7.43233e-05
175	M74I->Q271E->N326S->A220S->I356T->R371I	9.58114e-05	0.000100466
176	I356T->M74I->Q271E->R371I->N326S->A220S	9.41803e-05	9.67117e-05
177	I356T->N326S->Q271E->M74I->R371I->A220S	8.22698e-05	0.000105951
178	Q271E->I356T->A220S->M74I->N326S->R371I	8.13693e-05	7.83014e-05
179	N326S->A220S->M74I->Q271E->I356T->R371I	8.00681e-05	7.61927e-05
180	I356T->M74I->Q271E->N326S->R371I->A220S	7.96975e-05	0.000117858
181	R371I->I356T->A220S->Q271E->M74I->N326S	7.94191e-05	9.98153e-05
182	I356T->N326S->M74I->Q271E->R371I->A220S	7.64074e-05	6.19064e-05
183	A220S->R371I->I356T->M74I->Q271E->N326S	7.11123e-05	3.54744e-05
184	R371I->I356T->A220S->N326S->Q271E->M74I	6.89801e-05	8.99388e-05
185	I356T->N326S->Q271E->R371I->M74I->A220S	6.74528e-05	7.30818e-05
186	A220S->R371I->I356T->Q271E->M74I->N326S	6.38599e-05	7.50146e-05
187	R371I->I356T->N326S->A220S->Q271E->M74I	6.23129e-05	7.55463e-05
188	R371I->N326S->M74I->Q271E->I356T->A220S	6.1106e-05	3.53117e-05
189	M74I->Q271E->I356T->N326S->R371I->A220S	5.65864e-05	5.40394e-05
190	A220S->R371I->I356T->N326S->Q271E->M74I	5.64971e-05	6.93627e-05
191	I356T->Q271E->N326S->R371I->M74I->A220S	5.40657e-05	5.18665e-05
192	A220S->M74I->Q271E->N326S->I356T->R371I	5.02842e-05	7.26925e-05
193	M74I->Q271E->N326S->I356T->R371I->A220S	4.89968e-05	5.82213e-05
194	M74I->Q271E->I356T->R371I->N326S->A220S	4.72307e-05	5.28733e-05
195	I356T->N326S->R371I->Q271E->M74I->A220S	4.47703e-05	3.72158e-05
196	I356T->Q271E->N326S->M74I->R371I->A220S	4.21988e-05	6.76863e-05
197	R371I->I356T->M74I->Q271E->N326S->A220S	4.10143e-05	3.21024e-05
198	I356T->N326S->M74I->R371I->Q271E->A220S	4.06478e-05	0.000102556
199	A220S->M74I->N326S->Q271E->I356T->R371I	3.90425e-05	7.39699e-05
200	N326S->M74I->I356T->Q271E->R371I->A220S	3.90048e-05	2.86027e-05
201	M74I->I356T->N326S->Q271E->R371I->A220S	3.78197e-05	1.85564e-05
202	A220S->R371I->N326S->I356T->Q271E->M74I	3.70362e-05	3.50388e-05
203	I356T->Q271E->R371I->M74I->N326S->A220S	3.65518e-05	3.47632e-05
204	N326S->M74I->R371I->Q271E->I356T->A220S	3.46981e-05	1.72423e-05
205	M74I->N326S->I356T->Q271E->R371I->A220S	3.46252e-05	3.00946e-05
206	I356T->Q271E->R371I->N326S->M74I->A220S	3.40139e-05	3.56843e-05
207	I356T->Q271E->M74I->N326S->R371I->A220S	3.24642e-05	2.18679e-05
208	M74I->N326S->R371I->Q271E->I356T->A220S	3.18252e-05	1.75571e-05
209	N326S->I356T->Q271E->M74I->R371I->A220S	2.9904e-05	4.51516e-05
210	Q271E->R371I->A220S->I356T->N326S->M74I	2.90338e-05	2.8743e-05
211	R371I->I356T->Q271E->N326S->M74I->A220S	2.69668e-05	2.10904e-05
212	N326S->M74I->Q271E->R371I->I356T->A220S	2.58126e-05	7.43243e-06
213	I356T->Q271E->M74I->R371I->N326S->A220S	2.55454e-05	2.01741e-05
214	R371I->I356T->M74I->N326S->Q271E->A220S	2.52383e-05	1.60915e-05
215	R371I->I356T->N326S->Q271E->M74I->A220S	2.51424e-05	2.69455e-05
216	N326S->I356T->Q271E->R371I->M74I->A220S	2.51361e-05	3.17848e-05
217	N326S->M74I->I356T->R371I->Q271E->A220S	2.44645e-05	1.31525e-05
218	R371I->Q271E->M74I->N326S->I356T->A220S	2.35285e-05	5.118e-05
219	N326S->R371I->Q271E->M74I->I356T->A220S	2.28189e-05	6.95123e-06
220	R371I->I356T->Q271E->M74I->N326S->A220S	2.24159e-05	2.87821e-05
221	M74I->N326S->Q271E->R371I->I356T->A220S	2.20992e-05	9.56567e-05
222	R371I->Q271E->M74I->I356T->N326S->A220S	2.20009e-05	2.87629e-05
223	R371I->N326S->I356T->Q271E->M74I->A220S	2.19163e-05	2.50811e-05
224	N326S->R371I->I356T->Q271E->M74I->A220S	2.18155e-05	2.72185e-05
225	N326S->I356T->M74I->Q271E->R371I->A220S	2.04995e-05	1.63897e-05
226	A220S->R371I->Q271E->I356T->N326S->M74I	2.02453e-05	1.10157e-05
227	M74I->N326S->I356T->R371I->Q271E->A220S	1.78955e-05	1.36196e-05
228	I356T->N326S->R371I->M74I->Q271E->A220S	1.75473e-05	3.42062e-05
229	M74I->I356T->R371I->Q271E->N326S->A220S	1.72978e-05	2.66298e-05
230	M74I->N326S->Q271E->I356T->R371I->A220S	1.63804e-05	1.50051e-05
231	R371I->Q271E->I356T->M74I->N326S->A220S	1.5859e-05	1.31223e-05
232	N326S->R371I->I356T->M74I->Q271E->A220S	1.57645e-05	1.0364e-05
233	N326S->Q271E->I356T->M74I->R371I->A220S	1.53329e-05	5.8903e-06
234	N326S->M74I->Q271E->I356T->R371I->A220S	1.4782e-05	1.57896e-05
235	R371I->I356T->N326S->M74I->Q271E->A220S	1.43272e-05	1.03326e-05
236	R371I->N326S->I356T->M74I->Q271E->A220S	1.41883e-05	8.31481e-06
237	Q271E->R371I->I356T->M74I->A220S->N326S	1.37357e-05	8.61167e-06
238	N326S->I356T->R371I->Q271E->M74I->A220S	1.29845e-05	9.97862e-06
239	R371I->N326S->Q271E->I356T->M74I->A220S	1.29705e-05	1.75977e-05
240	R371I->Q271E->I356T->N326S->M74I->A220S	1.27329e-05	1.97905e-05
241	N326S->Q271E->R371I->M74I->I356T->A220S	1.2338e-05	4.10699e-06
242	Q271E->R371I->I356T->A220S->N326S->M74I	1.08715e-05	2.89474e-05
243	R371I->N326S->Q271E->M74I->I356T->A220S	1.07231e-05	8.97476e-06
244	N326S->R371I->M74I->I356T->Q271E->A220S	1.05396e-05	1.42354e-05
245	Q271E->R371I->I356T->N326S->A220S->M74I	1.05144e-05	8.58888e-06
246	N326S->M74I->R371I->I356T->Q271E->A220S	1.03611e-05	3.46215e-05
247	M74I->I356T->Q271E->R371I->N326S->A220S	9.00415e-06	1.1396e-05
248	N326S->I356T->M74I->R371I->Q271E->A220S	8.99879e-06	2.33243e-05
249	M74I->I356T->N326S->R371I->Q271E->A220S	8.83009e-06	1.26108e-05
250	N326S->R371I->Q271E->I356T->M74I->A220S	8.77922e-06	2.73229e-05
251	R371I->N326S->M74I->I356T->Q271E->A220S	8.71729e-06	1.37656e-05
252	M74I->N326S->R371I->I356T->Q271E->A220S	8.45952e-06	2.27493e-05
253	N326S->Q271E->M74I->R371I->I356T->A220S	8.09482e-06	3.27568e-06
254	M74I->I356T->R371I->N326S->Q271E->A220S	6.99526e-06	1.02952e-05
255	M74I->I356T->Q271E->N326S->R371I->A220S	6.70743e-06	8.2489e-06
256	Q271E->I356T->M74I->N326S->A220S->R371I	6.38205e-06	1.46785e-05
257	Q271E->I356T->M74I->R371I->A220S->N326S	6.05452e-06	6.23379e-06
258	R371I->Q271E->N326S->M74I->I356T->A220S	5.82707e-06	4.22132e-06
259	N326S->Q271E->I356T->R371I->M74I->A220S	5.17674e-06	1.15015e-05
260	Q271E->I356T->M74I->A220S->N326S->R371I	4.65686e-06	1.39668e-05
261	Q271E->I356T->R371I->M74I->A220S->N326S	4.47053e-06	2.37559e-06
262	R371I->Q271E->N326S->I356T->M74I->A220S	3.72826e-06	3.24525e-06
263	Q271E->M74I->A220S->N326S->I356T->R371I	3.70819e-06	3.7093e-06
264	N326S->I356T->R371I->M74I->Q271E->A220S	3.51873e-06	9.17331e-06
265	N326S->Q271E->M74I->I356T->R371I->A220S	2.79023e-06	1.66788e-06
266	R371I->M74I->A220S->Q271E->N326S->I356T	2.70899e-06	2.7098e-06
267	Q271E->M74I->A220S->I356T->N326S->R371I	2.22646e-06	2.22712e-06
268	Q271E->R371I->A220S->I356T->M74I->N326S	2.18089e-06	7.66686e-07
269	N326S->M74I->A220S->Q271E->R371I->I356T	1.95615e-06	1.95674e-06
270	Q271E->M74I->A220S->N326S->R371I->I356T	1.85483e-06	1.85539e-06
271	Q271E->I356T->R371I->A220S->N326S->M74I	1.7739e-06	2.19471e-06
272	R371I->M74I->Q271E->A220S->N326S->I356T	1.7285e-06	1.72902e-06
273	Q271E->R371I->I356T->A220S->M74I->N326S	1.65602e-06	1.77417e-10
274	R371I->M74I->A220S->N326S->Q271E->I356T	1.62766e-06	1.62815e-06
275	Q271E->I356T->R371I->N326S->A220S->M74I	1.53724e-06	2.48044e-06
276	A220S->M74I->Q271E->N326S->R371I->I356T	1.50596e-06	1.50641e-06
277	Q271E->M74I->N326S->A220S->I356T->R371I	1.37213e-06	1.37254e-06
278	R371I->M74I->A220S->Q271E->I356T->N326S	1.35558e-06	1.35598e-06
279	Q271E->R371I->N326S->I356T->A220S->M74I	1.20698e-06	1.57873e-05
280	N326S->M74I->Q271E->A220S->R371I->I356T	1.13594e-06	1.13628e-06
281	A220S->R371I->Q271E->I356T->M74I->N326S	1.13392e-06	9.38811e-07
282	A220S->M74I->N326S->Q271E->R371I->I356T	9.59603e-07	9.59891e-07
283	Q271E->M74I->A220S->R371I->N326S->I356T	9.28037e-07	9.28315e-07
284	Q271E->N326S->I356T->M74I->A220S->R371I	9.21696e-07	5.46929e-09
285	I356T->M74I->A220S->Q271E->R371I->N326S	9.12752e-07	9.13026e-07
286	R371I->M74I->N326S->A220S->Q271E->I356T	8.78756e-07	8.7902e-07
287	M74I->A220S->Q271E->N326S->R371I->I356T	8.71672e-07	8.71934e-07
288	R371I->M74I->Q271E->A220S->I356T->N326S	8.64941e-07	8.65201e-07
289	Q271E->N326S->I356T->A220S->R371I->M74I	8.47358e-07	4.22261e-07
290	A220S->M74I->Q271E->R371I->N326S->I356T	7.53484e-07	7.5371e-07
291	Q271E->M74I->I356T->A220S->N326S->R371I	7.4517e-07	7.45394e-07
292	Q271E->M74I->N326S->A220S->R371I->I356T	6.86337e-07	6.86543e-07
293	R371I->M74I->A220S->I356T->Q271E->N326S	6.78702e-07	6.78905e-07
294	Q271E->A220S->M74I->N326S->I356T->R371I	6.63385e-07	6.63584e-07
295	N326S->Q271E->R371I->I356T->M74I->A220S	6.03866e-07	4.2786e-06
296	R371I->A220S->M74I->Q271E->N326S->I356T	5.99809e-07	5.99989e-07
297	N326S->M74I->A220S->R371I->Q271E->I356T	5.88057e-07	5.88233e-07
298	R371I->M74I->Q271E->N326S->A220S->I356T	5.78763e-07	5.78937e-07
299	M74I->Q271E->A220S->N326S->R371I->I356T	5.6996e-07	5.70131e-07
300	I356T->M74I->Q271E->A220S->R371I->N326S	5.66595e-07	5.66765e-07
301	Q271E->M74I->A220S->I356T->R371I->N326S	5.57282e-07	5.57449e-07
302	M74I->A220S->N326S->Q271E->R371I->I356T	5.55432e-07	5.55599e-07
303	Q271E->N326S->I356T->A220S->M74I->R371I	5.33878e-07	4.4442e-06
304	R371I->M74I->N326S->Q271E->A220S->I356T	4.89714e-07	4.89861e-07
305	Q271E->M74I->A220S->R371I->I356T->N326S	4.6439e-07	4.64529e-07
306	A220S->M74I->Q271E->I356T->R371I->N326S	4.52464e-07	4.526e-07
307	Q271E->I356T->N326S->A220S->M74I->R371I	4.46566e-07	9.07322e-07
308	M74I->A220S->Q271E->R371I->N326S->I356T	4.36128e-07	4.36259e-07
309	R371I->M74I->A220S->N326S->I356T->Q271E	4.07896e-07	4.08019e-07
310	N326S->A220S->M74I->Q271E->R371I->I356T	3.9849e-07	3.9861e-07
311	Q271E->A220S->M74I->I356T->N326S->R371I	3.98307e-07	3.98427e-07
312	A220S->M74I->R371I->Q271E->N326S->I356T	3.772e-07	3.77313e-07
313	A220S->M74I->Q271E->R371I->I356T->N326S	3.77044e-07	3.77157e-07
314	R371I->Q271E->M74I->A220S->N326S->I356T	3.6162e-07	3.61728e-07
315	R371I->A220S->M74I->N326S->Q271E->I356T	3.60388e-07	3.60496e-07
316	A220S->Q271E->M74I->N326S->I356T->R371I	3.52171e-07	3.52276e-07
317	R371I->M74I->I356T->A220S->Q271E->N326S	3.40189e-07	3.40291e-07
318	R371I->M74I->A220S->I356T->N326S->Q271E	3.39897e-07	3.39999e-07
319	Q271E->A220S->M74I->N326S->R371I->I356T	3.31825e-07	3.31925e-07
320	M74I->N326S->A220S->Q271E->R371I->I356T	3.0938e-07	3.09473e-07
321	R371I->A220S->M74I->Q271E->I356T->N326S	3.00145e-07	3.00235e-07
322	Q271E->M74I->R371I->A220S->N326S->I356T	2.96432e-07	2.96521e-07
323	A220S->M74I->N326S->R371I->Q271E->I356T	2.88475e-07	2.88562e-07
324	M74I->Q271E->A220S->R371I->N326S->I356T	2.85171e-07	2.85256e-07
325	M74I->A220S->Q271E->I356T->R371I->N326S	2.61893e-07	2.61971e-07
326	R371I->M74I->Q271E->I356T->A220S->N326S	2.60565e-07	2.60643e-07
327	I356T->M74I->A220S->N326S->R371I->Q271E	2.54341e-07	2.54417e-07
328	N326S->M74I->R371I->A220S->Q271E->I356T	2.49427e-07	2.49502e-07
329	A220S->M74I->I356T->Q271E->R371I->N326S	2.43953e-07	2.44026e-07
330	Q271E->M74I->N326S->I356T->A220S->R371I	2.43459e-07	2.43532e-07
331	Q271E->I356T->R371I->A220S->M74I->N326S	2.40328e-07	1.78659e-10
332	A220S->M74I->R371I->N326S->Q271E->I356T	2.26636e-07	2.26704e-07
333	Q271E->N326S->M74I->A220S->I356T->R371I	2.24703e-07	2.2477e-07
334	R371I->M74I->N326S->A220S->I356T->Q271E	2.20219e-07	2.20285e-07
335	Q271E->M74I->I356T->N326S->A220S->R371I	2.20209e-07	2.20275e-07
336	N326S->Q271E->M74I->A220S->R371I->I356T	2.18378e-07	2.18443e-07
337	M74I->A220S->R371I->Q271E->N326S->I356T	2.18329e-07	2.18394e-07
338	M74I->A220S->Q271E->R371I->I356T->N326S	2.18238e-07	2.18304e-07
339	A220S->N326S->M74I->Q271E->I356T->R371I	2.17673e-07	2.17739e-07
340	A220S->Q271E->M74I->I356T->N326S->R371I	2.11449e-07	2.11513e-07
341	M74I->Q271E->N326S->A220S->R371I->I356T	2.109e-07	2.10964e-07
342	R371I->M74I->I356T->Q271E->A220S->N326S	2.0469e-07	2.04751e-07
343	I356T->A220S->M74I->Q271E->R371I->N326S	1.96786e-07	1.96845e-07
344	I356T->M74I->A220S->R371I->N326S->Q271E	1.90714e-07	1.90772e-07
345	N326S->M74I->Q271E->R371I->A220S->I356T	1.90304e-07	1.90361e-07
346	A220S->M74I->R371I->Q271E->I356T->N326S	1.88751e-07	1.88808e-07
347	Q271E->M74I->I356T->A220S->R371I->N326S	1.86516e-07	1.86572e-07
348	R371I->Q271E->M74I->A220S->I356T->N326S	1.80955e-07	1.81009e-07
349	M74I->N326S->Q271E->A220S->R371I->I356T	1.79658e-07	1.79712e-07
350	R371I->N326S->M74I->A220S->Q271E->I356T	1.78888e-07	1.78942e-07
351	A220S->Q271E->M74I->N326S->R371I->I356T	1.76156e-07	1.76209e-07
352	M74I->Q271E->A220S->I356T->R371I->N326S	1.71244e-07	1.71295e-07
353	R371I->M74I->I356T->A220S->N326S->Q271E	1.70368e-07	1.70419e-07
354	M74I->A220S->N326S->R371I->Q271E->I356T	1.66974e-07	1.67024e-07
355	Q271E->A220S->M74I->R371I->N326S->I356T	1.66023e-07	1.66073e-07
356	N326S->M74I->A220S->I356T->R371I->Q271E	1.6377e-07	1.63819e-07
357	Q271E->M74I->R371I->A220S->I356T->N326S	1.48335e-07	1.48379e-07
358	N326S->M74I->A220S->R371I->I356T->Q271E	1.47369e-07	1.47413e-07
359	M74I->Q271E->A220S->R371I->I356T->N326S	1.42699e-07	1.42742e-07
360	M74I->A220S->I356T->Q271E->R371I->N326S	1.41203e-07	1.41246e-07
361	N326S->M74I->R371I->Q271E->A220S->I356T	1.39001e-07	1.39043e-07
362	I356T->M74I->N326S->A220S->R371I->Q271E	1.32616e-07	1.32655e-07
363	M74I->A220S->R371I->N326S->Q271E->I356T	1.3118e-07	1.3122e-07
364	R371I->Q271E->M74I->N326S->A220S->I356T	1.21083e-07	1.2112e-07
365	N326S->A220S->M74I->R371I->Q271E->I356T	1.19794e-07	1.1983e-07
366	I356T->Q271E->M74I->A220S->R371I->N326S	1.15375e-07	1.1541e-07
367	Q271E->M74I->N326S->R371I->A220S->I356T	1.14982e-07	1.15016e-07
368	Q271E->N326S->M74I->A220S->R371I->I356T	1.12396e-07	1.1243e-07
369	M74I->R371I->A220S->Q271E->N326S->I356T	1.0942e-07	1.09453e-07
370	M74I->A220S->R371I->Q271E->I356T->N326S	1.09252e-07	1.09285e-07
371	A220S->I356T->M74I->Q271E->N326S->R371I	1.08948e-07	1.08981e-07
372	A220S->N326S->M74I->Q271E->R371I->I356T	1.0888e-07	1.08913e-07
373	Q271E->A220S->M74I->I356T->R371I->N326S	9.96964e-08	9.97263e-08
374	R371I->N326S->M74I->Q271E->A220S->I356T	9.9691e-08	9.97209e-08
375	Q271E->M74I->R371I->N326S->A220S->I356T	9.92559e-08	9.92857e-08
376	A220S->M74I->R371I->I356T->Q271E->N326S	9.45026e-08	9.45309e-08
377	M74I->N326S->A220S->R371I->Q271E->I356T	9.30058e-08	9.30337e-08
378	R371I->M74I->N326S->I356T->A220S->Q271E	9.2004e-08	9.20316e-08
379	M74I->Q271E->R371I->A220S->N326S->I356T	9.10887e-08	9.1116e-08
380	R371I->A220S->M74I->N326S->I356T->Q271E	9.03142e-08	9.03413e-08
381	I356T->M74I->R371I->A220S->N326S->Q271E	8.87566e-08	8.87833e-08
382	A220S->Q271E->M74I->R371I->N326S->I356T	8.81367e-08	8.81632e-08
383	R371I->M74I->I356T->N326S->A220S->Q271E	8.5417e-08	8.54426e-08
384	Q271E->A220S->M74I->R371I->I356T->N326S	8.30782e-08	8.31031e-08
385	A220S->M74I->N326S->I356T->R371I->Q271E	8.03387e-08	8.03628e-08
386	R371I->A220S->M74I->I356T->N326S->Q271E	7.52582e-08	7.52808e-08
387	M74I->I356T->A220S->Q271E->R371I->N326S	7.32153e-08	7.32373e-08
388	R371I->M74I->Q271E->N326S->I356T->A220S	7.27554e-08	7.27773e-08
389	A220S->N326S->M74I->I356T->Q271E->R371I	7.27198e-08	7.27417e-08
390	A220S->M74I->N326S->R371I->I356T->Q271E	7.22927e-08	7.23144e-08
391	N326S->M74I->I356T->A220S->R371I->Q271E	7.22533e-08	7.2275e-08
392	N326S->A220S->Q271E->M74I->I356T->R371I	7.05083e-08	7.05294e-08
393	M74I->R371I->Q271E->A220S->N326S->I356T	6.98165e-08	6.98374e-08
394	A220S->M74I->I356T->N326S->R371I->Q271E	6.7978e-08	6.79984e-08
395	N326S->Q271E->A220S->M74I->I356T->R371I	6.65408e-08	6.65608e-08
396	R371I->A220S->Q271E->M74I->N326S->I356T	6.59874e-08	6.60072e-08
397	M74I->R371I->A220S->N326S->Q271E->I356T	6.57435e-08	6.57632e-08
398	R371I->M74I->Q271E->I356T->N326S->A220S	6.54581e-08	6.54778e-08
399	N326S->M74I->R371I->A220S->I356T->Q271E	6.25071e-08	6.25258e-08
400	R371I->Q271E->A220S->M74I->N326S->I356T	6.23519e-08	6.23707e-08
401	R371I->M74I->N326S->Q271E->I356T->A220S	6.15613e-08	6.15797e-08
402	A220S->I356T->M74I->N326S->Q271E->R371I	6.06198e-08	6.0638e-08
403	M74I->Q271E->I356T->A220S->R371I->N326S	5.73134e-08	5.73306e-08
404	A220S->M74I->R371I->N326S->I356T->Q271E	5.67956e-08	5.68126e-08
405	I356T->A220S->M74I->N326S->R371I->Q271E	5.4835e-08	5.48514e-08
406	M74I->R371I->A220S->Q271E->I356T->N326S	5.47537e-08	5.47701e-08
407	M74I->A220S->R371I->I356T->Q271E->N326S	5.46995e-08	5.47159e-08
408	A220S->Q271E->M74I->I356T->R371I->N326S	5.29257e-08	5.29416e-08
409	R371I->M74I->I356T->Q271E->N326S->A220S	5.14213e-08	5.14367e-08
410	A220S->M74I->I356T->R371I->N326S->Q271E	5.09725e-08	5.09878e-08
411	I356T->M74I->N326S->R371I->A220S->Q271E	4.9856e-08	4.9871e-08
412	Q271E->I356T->N326S->A220S->R371I->M74I	4.92087e-08	1.02031e-07
413	Q271E->R371I->M74I->A220S->N326S->I356T	4.75323e-08	4.75466e-08
414	A220S->M74I->R371I->I356T->N326S->Q271E	4.73273e-08	4.73415e-08
415	Q271E->M74I->I356T->R371I->A220S->N326S	4.68224e-08	4.68365e-08
416	M74I->A220S->N326S->I356T->R371I->Q271E	4.65012e-08	4.65152e-08
417	R371I->M74I->N326S->I356T->Q271E->A220S	4.61515e-08	4.61653e-08
418	N326S->R371I->M74I->A220S->Q271E->I356T	4.5685e-08	4.56987e-08
419	M74I->Q271E->R371I->A220S->I356T->N326S	4.55808e-08	4.55945e-08
420	M74I->I356T->Q271E->A220S->R371I->N326S	4.54487e-08	4.54624e-08
421	R371I->N326S->M74I->A220S->I356T->Q271E	4.48298e-08	4.48433e-08
422	Q271E->M74I->R371I->I356T->A220S->N326S	4.46861e-08	4.46995e-08
423	I356T->M74I->R371I->N326S->A220S->Q271E	4.44996e-08	4.4513e-08
424	A220S->Q271E->M74I->R371I->I356T->N326S	4.41036e-08	4.41169e-08
425	R371I->M74I->I356T->N326S->Q271E->A220S	4.28473e-08	4.28601e-08
426	A220S->R371I->M74I->Q271E->N326S->I356T	4.1854e-08	4.18666e-08
427	M74I->A220S->N326S->R371I->I356T->Q271E	4.18441e-08	4.18567e-08
428	I356T->A220S->M74I->R371I->N326S->Q271E	4.11173e-08	4.11297e-08
429	Q271E->N326S->M74I->I356T->A220S->R371I	3.98695e-08	3.98814e-08
430	M74I->N326S->R371I->A220S->Q271E->I356T	3.94488e-08	3.94607e-08
431	M74I->A220S->I356T->N326S->R371I->Q271E	3.93467e-08	3.93585e-08
432	R371I->A220S->N326S->M74I->Q271E->I356T	3.84495e-08	3.8461e-08
433	Q271E->A220S->N326S->M74I->I356T->R371I	3.74113e-08	3.74225e-08
434	N326S->Q271E->M74I->R371I->A220S->I356T	3.65847e-08	3.65957e-08
435	M74I->R371I->N326S->A220S->Q271E->I356T	3.54942e-08	3.55048e-08
436	R371I->N326S->A220S->M74I->Q271E->I356T	3.53522e-08	3.53628e-08
437	M74I->Q271E->N326S->R371I->A220S->I356T	3.53321e-08	3.53427e-08
438	N326S->A220S->Q271E->M74I->R371I->I356T	3.52682e-08	3.52788e-08
439	M74I->R371I->Q271E->A220S->I356T->N326S	3.49362e-08	3.49467e-08
440	Q271E->N326S->A220S->M74I->I356T->R371I	3.42478e-08	3.42581e-08
441	R371I->I356T->M74I->A220S->N326S->Q271E	3.42192e-08	3.42295e-08
442	N326S->A220S->M74I->I356T->R371I->Q271E	3.33619e-08	3.33719e-08
443	N326S->Q271E->A220S->M74I->R371I->I356T	3.32837e-08	3.32937e-08
444	R371I->A220S->Q271E->M74I->I356T->N326S	3.30201e-08	3.303e-08
445	M74I->A220S->R371I->N326S->I356T->Q271E	3.28741e-08	3.2884e-08
446	A220S->N326S->M74I->R371I->Q271E->I356T	3.27315e-08	3.27414e-08
447	R371I->Q271E->A220S->M74I->I356T->N326S	3.12009e-08	3.12103e-08
448	M74I->Q271E->R371I->N326S->A220S->I356T	3.04997e-08	3.05089e-08
449	Q271E->I356T->M74I->A220S->R371I->N326S	3.0117e-08	3.01261e-08
450	M74I->N326S->Q271E->R371I->A220S->I356T	3.00981e-08	3.01072e-08
451	N326S->A220S->M74I->R371I->I356T->Q271E	3.00207e-08	3.00297e-08
452	M74I->A220S->I356T->R371I->N326S->Q271E	2.95036e-08	2.95125e-08
453	M74I->R371I->A220S->I356T->Q271E->N326S	2.74137e-08	2.74219e-08
454	M74I->A220S->R371I->I356T->N326S->Q271E	2.73937e-08	2.7402e-08
455	A220S->I356T->M74I->Q271E->R371I->N326S	2.72697e-08	2.72779e-08
456	N326S->M74I->I356T->R371I->A220S->Q271E	2.71632e-08	2.71713e-08
457	I356T->N326S->M74I->A220S->R371I->Q271E	2.62714e-08	2.62793e-08
458	N326S->M74I->R371I->I356T->A220S->Q271E	2.61145e-08	2.61224e-08
459	M74I->N326S->A220S->I356T->R371I->Q271E	2.59016e-08	2.59093e-08
460	N326S->R371I->M74I->Q271E->A220S->I356T	2.54594e-08	2.54671e-08
461	A220S->R371I->M74I->N326S->Q271E->I356T	2.51475e-08	2.5155e-08
462	Q271E->R371I->M74I->A220S->I356T->N326S	2.37852e-08	2.37923e-08
463	M74I->R371I->Q271E->N326S->A220S->I356T	2.3377e-08	2.33841e-08
464	M74I->N326S->A220S->R371I->I356T->Q271E	2.33075e-08	2.33145e-08
465	M74I->N326S->R371I->Q271E->A220S->I356T	2.19841e-08	2.19907e-08
466	A220S->R371I->M74I->Q271E->I356T->N326S	2.09438e-08	2.09501e-08
467	M74I->I356T->A220S->N326S->R371I->Q271E	2.04016e-08	2.04078e-08
468	I356T->A220S->Q271E->M74I->R371I->N326S	2.02594e-08	2.02655e-08
469	A220S->Q271E->N326S->M74I->I356T->R371I	1.98605e-08	1.98665e-08
470	M74I->R371I->N326S->Q271E->A220S->I356T	1.97802e-08	1.97862e-08
471	A220S->N326S->Q271E->M74I->I356T->R371I	1.92651e-08	1.92709e-08
472	I356T->Q271E->A220S->M74I->R371I->N326S	1.91354e-08	1.91412e-08
473	R371I->Q271E->N326S->M74I->A220S->I356T	1.90987e-08	1.91044e-08
474	Q271E->N326S->M74I->R371I->A220S->I356T	1.88297e-08	1.88354e-08
475	R371I->N326S->M74I->I356T->A220S->Q271E	1.87292e-08	1.87348e-08
476	Q271E->A220S->N326S->M74I->R371I->I356T	1.87131e-08	1.87187e-08
477	R371I->N326S->Q271E->M74I->A220S->I356T	1.85841e-08	1.85896e-08
478	I356T->R371I->M74I->A220S->N326S->Q271E	1.72309e-08	1.72361e-08
479	R371I->I356T->M74I->N326S->A220S->Q271E	1.71564e-08	1.71615e-08
480	Q271E->N326S->A220S->M74I->R371I->I356T	1.71307e-08	1.71359e-08
481	M74I->R371I->A220S->N326S->I356T->Q271E	1.64755e-08	1.64804e-08
482	Q271E->R371I->M74I->N326S->A220S->I356T	1.59155e-08	1.59203e-08
483	Q271E->M74I->N326S->I356T->R371I->A220S	1.53085e-08	1.53131e-08
484	M74I->I356T->A220S->R371I->N326S->Q271E	1.52979e-08	1.53025e-08
485	Q271E->M74I->N326S->R371I->I356T->A220S	1.44542e-08	1.44585e-08
486	A220S->R371I->M74I->I356T->Q271E->N326S	1.3898e-08	1.20653e-08
487	Q271E->M74I->I356T->N326S->R371I->A220S	1.38466e-08	1.38507e-08
488	M74I->R371I->I356T->A220S->Q271E->N326S	1.37407e-08	1.37448e-08
489	M74I->R371I->A220S->I356T->N326S->Q271E	1.37289e-08	1.3733e-08
490	N326S->I356T->M74I->A220S->R371I->Q271E	1.33241e-08	1.33281e-08
491	Q271E->M74I->R371I->N326S->I356T->A220S	1.24773e-08	1.24811e-08
492	Q271E->M74I->I356T->R371I->N326S->A220S	1.17625e-08	1.17661e-08
493	N326S->R371I->M74I->A220S->I356T->Q271E	1.14488e-08	1.14522e-08
494	M74I->N326S->I356T->A220S->R371I->Q271E	1.14274e-08	1.14309e-08
495	A220S->I356T->M74I->R371I->Q271E->N326S	1.13774e-08	1.13808e-08
496	Q271E->M74I->R371I->I356T->N326S->A220S	1.12259e-08	1.12292e-08
497	A220S->I356T->Q271E->M74I->N326S->R371I	1.12164e-08	1.12197e-08
498	M74I->I356T->N326S->A220S->R371I->Q271E	1.06376e-08	1.06408e-08
499	M74I->R371I->Q271E->I356T->A220S->N326S	1.05246e-08	1.05278e-08
500	N326S->A220S->R371I->M74I->Q271E->I356T	1.00408e-08	1.00438e-08
501	A220S->Q271E->N326S->M74I->R371I->I356T	9.93422e-09	9.9372e-09
502	M74I->N326S->R371I->A220S->I356T->Q271E	9.88598e-09	9.88895e-09
503	I356T->N326S->M74I->R371I->A220S->Q271E	9.87655e-09	9.87952e-09
504	A220S->N326S->Q271E->M74I->R371I->I356T	9.6364e-09	9.6393e-09
505	R371I->A220S->N326S->M74I->I356T->Q271E	9.63554e-09	9.63843e-09
506	Q271E->A220S->R371I->M74I->N326S->I356T	9.14328e-09	9.14603e-09
507	A220S->N326S->M74I->I356T->R371I->Q271E	9.11553e-09	9.11827e-09
508	N326S->R371I->A220S->M74I->Q271E->I356T	9.02836e-09	9.03107e-09
509	M74I->R371I->N326S->A220S->I356T->Q271E	8.89494e-09	8.89761e-09
510	R371I->N326S->A220S->M74I->I356T->Q271E	8.85935e-09	8.86201e-09
511	I356T->R371I->M74I->N326S->A220S->Q271E	8.63899e-09	8.64159e-09
512	M74I->R371I->I356T->Q271E->A220S->N326S	8.2677e-09	8.27018e-09
513	A220S->N326S->M74I->R371I->I356T->Q271E	8.20261e-09	8.20507e-09
514	Q271E->R371I->A220S->M74I->N326S->I356T	8.19571e-09	8.19817e-09
515	R371I->A220S->I356T->M74I->N326S->Q271E	7.90938e-09	7.91176e-09
516	Q271E->I356T->N326S->M74I->A220S->R371I	7.765e-09	5.39282e-09
517	A220S->I356T->M74I->N326S->R371I->Q271E	7.59878e-09	7.60106e-09
518	R371I->I356T->A220S->M74I->N326S->Q271E	7.17531e-09	7.17747e-09
519	Q271E->R371I->M74I->I356T->A220S->N326S	7.16533e-09	7.16748e-09
520	M74I->I356T->R371I->A220S->N326S->Q271E	7.11951e-09	7.12165e-09
521	M74I->R371I->I356T->A220S->N326S->Q271E	6.88141e-09	6.88348e-09
522	A220S->R371I->M74I->N326S->I356T->Q271E	6.30203e-09	6.30392e-09
523	A220S->N326S->I356T->M74I->Q271E->R371I	6.14178e-09	6.14363e-09
524	A220S->I356T->N326S->M74I->Q271E->R371I	6.05084e-09	6.05266e-09
525	A220S->I356T->M74I->R371I->N326S->Q271E	5.69785e-09	5.69957e-09
526	Q271E->A220S->I356T->M74I->R371I->N326S	5.53379e-09	5.53545e-09
527	I356T->A220S->N326S->M74I->R371I->Q271E	5.47342e-09	5.47506e-09
528	A220S->R371I->M74I->I356T->N326S->Q271E	5.25143e-09	5.25301e-09
529	I356T->N326S->A220S->M74I->R371I->Q271E	5.0295e-09	5.03101e-09
530	N326S->I356T->M74I->R371I->A220S->Q271E	5.00911e-09	5.01061e-09
531	Q271E->I356T->A220S->M74I->R371I->N326S	4.99502e-09	4.99652e-09
532	N326S->Q271E->R371I->M74I->A220S->I356T	4.98129e-09	4.98278e-09
533	A220S->Q271E->R371I->M74I->N326S->I356T	4.85389e-09	4.85534e-09
534	N326S->R371I->M74I->I356T->A220S->Q271E	4.78313e-09	4.78457e-09
535	N326S->R371I->Q271E->M74I->A220S->I356T	4.74606e-09	4.74749e-09
536	A220S->R371I->Q271E->M74I->N326S->I356T	4.60452e-09	4.60591e-09
537	Q271E->A220S->R371I->M74I->I356T->N326S	4.5753e-09	4.57668e-09
538	M74I->N326S->I356T->R371I->A220S->Q271E	4.29607e-09	4.29736e-09
539	M74I->N326S->R371I->I356T->A220S->Q271E	4.13021e-09	4.13145e-09
540	Q271E->R371I->A220S->M74I->I356T->N326S	4.10114e-09	4.10237e-09
541	I356T->A220S->R371I->M74I->N326S->Q271E	4.01225e-09	4.01345e-09
542	M74I->I356T->N326S->R371I->A220S->Q271E	3.99914e-09	4.00034e-09
543	M74I->R371I->N326S->I356T->A220S->Q271E	3.71617e-09	3.71729e-09
544	I356T->R371I->A220S->M74I->N326S->Q271E	3.61309e-09	3.61417e-09
545	M74I->I356T->R371I->N326S->A220S->Q271E	3.56948e-09	3.57056e-09
546	M74I->R371I->I356T->N326S->A220S->Q271E	3.45011e-09	3.45115e-09
547	R371I->N326S->I356T->M74I->A220S->Q271E	3.34816e-09	3.34917e-09
548	I356T->A220S->Q271E->N326S->M74I->R371I	3.31299e-09	3.31398e-09
549	R371I->I356T->N326S->M74I->A220S->Q271E	3.30353e-09	3.30452e-09
550	R371I->A220S->Q271E->N326S->M74I->I356T	3.21505e-09	3.21602e-09
551	I356T->Q271E->A220S->N326S->M74I->R371I	3.12919e-09	3.13013e-09
552	R371I->A220S->N326S->Q271E->M74I->I356T	3.11794e-09	3.11887e-09
553	R371I->Q271E->A220S->N326S->M74I->I356T	3.03793e-09	3.03884e-09
554	M74I->R371I->Q271E->N326S->I356T->A220S	2.93869e-09	2.93958e-09
555	A220S->Q271E->I356T->M74I->R371I->N326S	2.93772e-09	2.9386e-09
556	R371I->N326S->A220S->Q271E->M74I->I356T	2.86677e-09	2.86763e-09
557	N326S->A220S->I356T->M74I->R371I->Q271E	2.81768e-09	2.81853e-09
558	A220S->I356T->Q271E->M74I->R371I->N326S	2.80746e-09	2.8083e-09
559	R371I->Q271E->N326S->A220S->M74I->I356T	2.77919e-09	2.78003e-09
560	A220S->N326S->R371I->M74I->Q271E->I356T	2.74347e-09	2.7443e-09
561	R371I->N326S->Q271E->A220S->M74I->I356T	2.7043e-09	2.70511e-09
562	A220S->R371I->N326S->M74I->Q271E->I356T	2.68296e-09	2.68377e-09
563	M74I->R371I->Q271E->I356T->N326S->A220S	2.64394e-09	2.64474e-09
564	Q271E->N326S->R371I->M74I->A220S->I356T	2.56381e-09	2.56458e-09
565	N326S->I356T->A220S->M74I->R371I->Q271E	2.55082e-09	2.55158e-09
566	Q271E->I356T->N326S->R371I->A220S->M74I	2.5187e-09	1.47222e-07
567	N326S->A220S->R371I->M74I->I356T->Q271E	2.51626e-09	2.51701e-09
568	Q271E->R371I->N326S->M74I->A220S->I356T	2.51039e-09	2.51114e-09
569	Q271E->N326S->M74I->I356T->R371I->A220S	2.50697e-09	2.50772e-09
570	M74I->R371I->N326S->Q271E->I356T->A220S	2.48655e-09	2.48729e-09
571	A220S->Q271E->R371I->M74I->I356T->N326S	2.42889e-09	2.42962e-09
572	Q271E->N326S->M74I->R371I->I356T->A220S	2.36706e-09	2.36777e-09
573	A220S->R371I->Q271E->M74I->I356T->N326S	2.30411e-09	2.3048e-09
574	N326S->R371I->A220S->M74I->I356T->Q271E	2.26253e-09	2.26321e-09
575	Q271E->I356T->M74I->N326S->R371I->A220S	2.23583e-09	2.2365e-09
576	M74I->R371I->I356T->Q271E->N326S->A220S	2.07698e-09	2.0776e-09
577	Q271E->R371I->M74I->N326S->I356T->A220S	2.00071e-09	2.00132e-09
578	Q271E->I356T->M74I->R371I->N326S->A220S	1.89931e-09	1.89988e-09
579	M74I->R371I->N326S->I356T->Q271E->A220S	1.86412e-09	1.86468e-09
580	Q271E->R371I->M74I->I356T->N326S->A220S	1.80004e-09	1.80059e-09
581	N326S->A220S->Q271E->I356T->M74I->R371I	1.73278e-09	1.7333e-09
582	M74I->R371I->I356T->N326S->Q271E->A220S	1.73066e-09	1.73118e-09
583	I356T->N326S->R371I->M74I->A220S->Q271E	1.69743e-09	1.69794e-09
584	I356T->R371I->N326S->M74I->A220S->Q271E	1.66347e-09	1.66397e-09
585	N326S->Q271E->A220S->I356T->M74I->R371I	1.63528e-09	1.63577e-09
586	A220S->I356T->R371I->M74I->Q271E->N326S	1.11021e-09	1.11055e-09
587	Q271E->A220S->N326S->I356T->M74I->R371I	9.19404e-10	9.1968e-10
588	Q271E->A220S->I356T->N326S->M74I->R371I	9.04933e-10	9.05204e-10
589	N326S->I356T->R371I->M74I->A220S->Q271E	8.60888e-10	8.61146e-10
590	N326S->A220S->Q271E->R371I->M74I->I356T	8.59737e-10	8.59995e-10
591	N326S->R371I->I356T->M74I->A220S->Q271E	8.55065e-10	8.55321e-10
592	Q271E->N326S->A220S->I356T->M74I->R371I	8.41658e-10	8.41911e-10
593	Q271E->I356T->A220S->N326S->M74I->R371I	8.16828e-10	8.17073e-10
594	N326S->A220S->R371I->Q271E->M74I->I356T	8.14228e-10	8.14472e-10
595	N326S->Q271E->A220S->R371I->M74I->I356T	8.11361e-10	8.11604e-10
596	I356T->A220S->Q271E->R371I->M74I->N326S	8.09489e-10	8.09732e-10
597	A220S->N326S->I356T->M74I->R371I->Q271E	7.69881e-10	7.70112e-10
598	I356T->Q271E->A220S->R371I->M74I->N326S	7.64579e-10	7.64808e-10
599	A220S->I356T->N326S->M74I->R371I->Q271E	7.58482e-10	7.5871e-10
600	R371I->A220S->N326S->I356T->M74I->Q271E	7.45363e-10	7.45586e-10
601	R371I->A220S->I356T->N326S->M74I->Q271E	7.34244e-10	7.34464e-10
602	N326S->R371I->A220S->Q271E->M74I->I356T	7.32125e-10	7.32345e-10
603	N326S->Q271E->R371I->A220S->M74I->I356T	7.24864e-10	7.25081e-10
604	N326S->R371I->Q271E->A220S->M74I->I356T	6.90634e-10	6.90841e-10
605	A220S->N326S->R371I->M74I->I356T->Q271E	6.87522e-10	6.87728e-10
606	R371I->N326S->A220S->I356T->M74I->Q271E	6.8532e-10	6.85526e-10
607	A220S->R371I->N326S->M74I->I356T->Q271E	6.72357e-10	6.72559e-10
608	R371I->I356T->A220S->N326S->M74I->Q271E	6.66098e-10	6.66298e-10
609	R371I->N326S->I356T->A220S->M74I->Q271E	6.19966e-10	6.20152e-10
610	R371I->I356T->N326S->A220S->M74I->Q271E	6.11702e-10	6.11886e-10
611	A220S->I356T->R371I->M74I->N326S->Q271E	5.55999e-10	5.56166e-10
612	A220S->R371I->I356T->M74I->N326S->Q271E	5.51908e-10	5.52074e-10
613	A220S->Q271E->N326S->I356T->M74I->R371I	4.88083e-10	4.8823e-10
614	A220S->Q271E->I356T->N326S->M74I->R371I	4.80401e-10	4.80545e-10
615	A220S->N326S->Q271E->I356T->M74I->R371I	4.73451e-10	4.73593e-10
616	A220S->I356T->Q271E->N326S->M74I->R371I	4.59099e-10	4.59237e-10
617	Q271E->A220S->N326S->R371I->M74I->I356T	4.56172e-10	4.56309e-10
618	A220S->N326S->I356T->Q271E->M74I->R371I	4.51815e-10	4.51951e-10
619	Q271E->A220S->R371I->N326S->M74I->I356T	4.45481e-10	4.45615e-10
620	A220S->I356T->N326S->Q271E->M74I->R371I	4.45125e-10	4.45259e-10
621	Q271E->N326S->A220S->R371I->M74I->I356T	4.17598e-10	4.17723e-10
622	Q271E->R371I->A220S->N326S->M74I->I356T	3.99313e-10	3.99433e-10
623	I356T->A220S->N326S->R371I->M74I->Q271E	3.80994e-10	3.81109e-10
624	Q271E->N326S->R371I->A220S->M74I->I356T	3.73079e-10	3.73191e-10
625	I356T->A220S->R371I->N326S->M74I->Q271E	3.72465e-10	3.72577e-10
626	Q271E->R371I->N326S->A220S->M74I->I356T	3.65305e-10	3.65414e-10
627	I356T->N326S->A220S->R371I->M74I->Q271E	3.50094e-10	3.50199e-10
628	Q271E->N326S->I356T->M74I->R371I->A220S	3.43802e-10	3.43906e-10
629	Q271E->I356T->N326S->M74I->R371I->A220S	3.38995e-10	3.39097e-10
630	I356T->R371I->A220S->N326S->M74I->Q271E	3.3541e-10	3.35511e-10
631	Q271E->N326S->R371I->M74I->I356T->A220S	3.22293e-10	3.22389e-10
632	Q271E->R371I->N326S->M74I->I356T->A220S	3.15577e-10	3.15672e-10
633	I356T->N326S->R371I->A220S->M74I->Q271E	3.14306e-10	3.14401e-10
634	I356T->R371I->N326S->A220S->M74I->Q271E	3.08019e-10	3.08112e-10
635	Q271E->I356T->R371I->M74I->N326S->A220S	2.81884e-10	2.81969e-10
636	Q271E->R371I->I356T->M74I->N326S->A220S	2.79925e-10	2.80009e-10
637	A220S->Q271E->N326S->R371I->M74I->I356T	2.42167e-10	2.4224e-10
638	A220S->Q271E->R371I->N326S->M74I->I356T	2.36492e-10	2.36563e-10
639	A220S->N326S->Q271E->R371I->M74I->I356T	2.34908e-10	2.34978e-10
640	A220S->R371I->Q271E->N326S->M74I->I356T	2.24343e-10	2.2441e-10
641	A220S->N326S->R371I->Q271E->M74I->I356T	2.22473e-10	2.2254e-10
642	Q271E->A220S->I356T->R371I->M74I->N326S	2.21109e-10	2.21176e-10
643	Q271E->A220S->R371I->I356T->M74I->N326S	2.1938e-10	2.19446e-10
644	A220S->R371I->N326S->Q271E->M74I->I356T	2.17566e-10	2.17631e-10
645	Q271E->I356T->A220S->R371I->M74I->N326S	1.99582e-10	1.99642e-10
646	N326S->A220S->I356T->R371I->M74I->Q271E	1.96133e-10	1.96192e-10
647	N326S->A220S->R371I->I356T->M74I->Q271E	1.94646e-10	1.94705e-10
648	N326S->I356T->A220S->R371I->M74I->Q271E	1.77558e-10	1.77611e-10
649	N326S->R371I->A220S->I356T->M74I->Q271E	1.75019e-10	1.75072e-10
650	N326S->I356T->R371I->A220S->M74I->Q271E	1.59407e-10	1.59455e-10
651	N326S->R371I->I356T->A220S->M74I->Q271E	1.58329e-10	1.58377e-10
652	A220S->Q271E->I356T->R371I->M74I->N326S	1.1738e-10	1.17415e-10
653	A220S->Q271E->R371I->I356T->M74I->N326S	1.16462e-10	1.16497e-10
654	A220S->I356T->Q271E->R371I->M74I->N326S	1.12175e-10	1.12209e-10
655	A220S->I356T->R371I->Q271E->M74I->N326S	1.06326e-10	1.06358e-10
656	A220S->N326S->I356T->R371I->M74I->Q271E	5.35899e-11	5.3606e-11
657	A220S->N326S->R371I->I356T->M74I->Q271E	5.31836e-11	5.31996e-11
658	R371I->A220S->Q271E->N326S->I356T->M74I	5.31e-11	5.31159e-11
659	A220S->I356T->N326S->R371I->M74I->Q271E	5.27964e-11	5.28123e-11
660	A220S->R371I->N326S->I356T->M74I->Q271E	5.20106e-11	5.20262e-11
661	A220S->I356T->R371I->N326S->M74I->Q271E	5.16145e-11	5.163e-11
662	R371I->A220S->N326S->Q271E->I356T->M74I	5.1496e-11	5.15115e-11
663	A220S->R371I->I356T->N326S->M74I->Q271E	5.12347e-11	5.12501e-11
664	R371I->Q271E->A220S->N326S->I356T->M74I	5.01745e-11	5.01896e-11
665	R371I->N326S->A220S->Q271E->I356T->M74I	4.73477e-11	4.7362e-11
666	R371I->Q271E->N326S->A220S->I356T->M74I	4.59013e-11	4.59151e-11
667	R371I->N326S->Q271E->A220S->I356T->M74I	4.46644e-11	4.46778e-11
668	Q271E->N326S->I356T->R371I->M74I->A220S	4.24684e-11	4.24812e-11
669	Q271E->N326S->R371I->I356T->M74I->A220S	4.21647e-11	4.21774e-11
670	Q271E->I356T->N326S->R371I->M74I->A220S	4.18746e-11	4.18872e-11
671	Q271E->R371I->N326S->I356T->M74I->A220S	4.12862e-11	4.12985e-11
672	Q271E->I356T->R371I->N326S->M74I->A220S	4.09897e-11	4.10021e-11
673	Q271E->R371I->I356T->N326S->M74I->A220S	4.07048e-11	4.0717e-11
674	I356T->A220S->Q271E->N326S->R371I->M74I	2.73696e-11	2.73778e-11
675	I356T->A220S->Q271E->R371I->N326S->M74I	2.67179e-11	2.6726e-11
676	I356T->Q271E->A220S->N326S->R371I->M74I	2.58511e-11	2.58589e-11
677	I356T->Q271E->A220S->R371I->N326S->M74I	2.52356e-11	2.52432e-11
678	N326S->A220S->Q271E->I356T->R371I->M74I	1.4315e-11	1.43193e-11
679	N326S->A220S->Q271E->R371I->I356T->M74I	1.41995e-11	1.42037e-11
680	N326S->Q271E->A220S->I356T->R371I->M74I	1.35095e-11	1.35136e-11
681	N326S->A220S->R371I->Q271E->I356T->M74I	1.34478e-11	1.34519e-11
682	N326S->Q271E->A220S->R371I->I356T->M74I	1.34005e-11	1.34045e-11
683	N326S->R371I->A220S->Q271E->I356T->M74I	1.20918e-11	1.20955e-11
684	N326S->Q271E->R371I->A220S->I356T->M74I	1.19719e-11	1.19755e-11
685	N326S->R371I->Q271E->A220S->I356T->M74I	1.14065e-11	1.141e-11
686	Q271E->A220S->N326S->I356T->R371I->M74I	7.59546e-12	7.59774e-12
687	Q271E->A220S->N326S->R371I->I356T->M74I	7.53416e-12	7.53642e-12
688	Q271E->A220S->I356T->N326S->R371I->M74I	7.47591e-12	7.47816e-12
689	Q271E->A220S->R371I->N326S->I356T->M74I	7.35759e-12	7.3598e-12
690	Q271E->A220S->I356T->R371I->N326S->M74I	7.29792e-12	7.30011e-12
691	Q271E->A220S->R371I->I356T->N326S->M74I	7.24086e-12	7.24304e-12
692	Q271E->N326S->A220S->I356T->R371I->M74I	6.95319e-12	6.95527e-12
693	Q271E->N326S->A220S->R371I->I356T->M74I	6.89706e-12	6.89913e-12
694	Q271E->I356T->A220S->N326S->R371I->M74I	6.74805e-12	6.75008e-12
695	Q271E->R371I->A220S->N326S->I356T->M74I	6.59508e-12	6.59706e-12
696	Q271E->I356T->A220S->R371I->N326S->M74I	6.58739e-12	6.58937e-12
697	Q271E->N326S->R371I->A220S->I356T->M74I	6.16179e-12	6.16364e-12
698	Q271E->R371I->N326S->A220S->I356T->M74I	6.03339e-12	6.0352e-12
699	Q271E->N326S->I356T->R371I->A220S->M74I	5.57995e-12	5.58163e-12
700	Q271E->N326S->R371I->I356T->A220S->M74I	5.54005e-12	5.54171e-12
701	A220S->Q271E->N326S->I356T->R371I->M74I	4.0322e-12	4.03341e-12
702	A220S->Q271E->N326S->R371I->I356T->M74I	3.99965e-12	4.00085e-12
703	A220S->Q271E->I356T->N326S->R371I->M74I	3.96873e-12	3.96992e-12
704	A220S->N326S->Q271E->I356T->R371I->M74I	3.91132e-12	3.91249e-12
705	A220S->Q271E->R371I->N326S->I356T->M74I	3.90592e-12	3.90709e-12
706	A220S->N326S->Q271E->R371I->I356T->M74I	3.87975e-12	3.88091e-12
707	A220S->Q271E->I356T->R371I->N326S->M74I	3.87424e-12	3.8754e-12
708	A220S->Q271E->R371I->I356T->N326S->M74I	3.84395e-12	3.8451e-12
709	A220S->I356T->Q271E->N326S->R371I->M74I	3.79275e-12	3.79389e-12
710	A220S->N326S->I356T->Q271E->R371I->M74I	3.73258e-12	3.7337e-12
711	A220S->R371I->Q271E->N326S->I356T->M74I	3.70526e-12	3.70637e-12
712	A220S->I356T->Q271E->R371I->N326S->M74I	3.70245e-12	3.70356e-12
713	A220S->I356T->N326S->Q271E->R371I->M74I	3.67731e-12	3.67841e-12
714	A220S->N326S->R371I->Q271E->I356T->M74I	3.67438e-12	3.67548e-12
715	A220S->R371I->N326S->Q271E->I356T->M74I	3.59333e-12	3.59441e-12
716	A220S->N326S->I356T->R371I->Q271E->M74I	3.53194e-12	3.53301e-12
717	A220S->I356T->R371I->Q271E->N326S->M74I	3.5094e-12	3.51045e-12
718	A220S->N326S->R371I->I356T->Q271E->M74I	3.50517e-12	3.50622e-12
719	A220S->I356T->N326S->R371I->Q271E->M74I	3.47965e-12	3.48069e-12
720	A220S->I356T->R371I->N326S->Q271E->M74I	3.40175e-12	3.40277e-12
