# Supplementary material for: Inferring a complete genotype-phenotype map from a small number of measured phenotypes
Source: PLoS Comput Biol. 2020 Sep 29;16(9):e1008243. doi: 10.1371/journal.pcbi.1008243 (PMC7546491; doi:10.1371/journal.pcbi.1008243)
Supplement: S3 File — (XLSX) [file pcbi.1008243.s010.xlsx]

## Sheet: yo
param	I	II	III	IV	V	VI	VII	VIII	IX	X	XI	XII
number of genotypes	32	32	32	128	64	64	32	32	32	64	64	96
number of unique single mutations	5	5	5	9	6	6	5	5	5	6	6	7
threshold	None	None	None	None	None	None	None	None	None	None	None	None
spline order	2	2	2	2	2	2	2	2	2	2	2	2
spline smoothness	100000	100000	100000	100000	100000	100000	100000	100000	100000	100000	100000	100000
